# Supplementary material for: Three-Compartment Pharmacokinetics of Inhaled and Injected Sinapine Thiocyanate Manifest Prolonged Retention and Its Therapeutics in Acute Lung Injury
Source: Pharmaceutics. 2025 Jul 14;17(7):909. doi: 10.3390/pharmaceutics17070909 (PMC12300973; doi:10.3390/pharmaceutics17070909)
Supplement: Supplementary file 1 [file pharmaceutics-17-00909-s001.zip]

Archive with 1 entries (1 files):
- pharmaceutics-3690026-supplementary.pdf
